# Supplementary material for: Heavy metals bioconcentration in Crassostrea rhizophorae: A site-to-site transplant experiment at the Potengi estuary, Rio Grande do Norte, Brazil
Source: Sci Rep. 2020 Jan 14;10:246. doi: 10.1038/s41598-019-57152-w (PMC6959329; doi:10.1038/s41598-019-57152-w)
Supplement: Supplementary file 2 — Supporting Information 2. [file 41598_2019_57152_MOESM2_ESM.xlsx]

## Sheet: Planilha1
Heavy metals bioconcentration in Crassostrea rhizophorae: A site-to-site transplant experiment at the Potengi estuary, Rio Grande do Norte, Brazil
Transplantation from Quartel to Base Naval Breakdown Table of Means and Confidence Interval (±95%), N=139
Sample	d.w.	-0.95	0.95	shell	-0.95	0.95	CI	-0.95	0.95	Cd	-0.95	0.95	Cr	-0.95	0.95	Cu	-0.95	0.95	Ni	-0.95	0.95	Pb	-0.95	0.95	Zn	-0.95	0.95
T0	0.12	0.08	0.15	3.13	2.89	3.37	3.80	2.94	4.65	0.72	0.61	0.83	0.55	0.35	0.74	79.0	71.1	86.9	1.86	1.49	2.22	0.27	0.23	0.31	1296.8	1121.7	1471.9
T1	0.14	0.10	0.18	3.43	3.22	3.65	4.11	3.22	4.99	0.67	0.58	0.76	2.04	1.67	2.41	56.9	39.5	74.2	1.22	0.98	1.47	0.21	0.18	0.24	1036.3	845.6	1227.0
T2	0.20	0.15	0.25	3.27	3.04	3.50	6.17	4.88	7.45	0.32	0.27	0.37	0.88	0.71	1.05	72.6	53.8	91.3	1.24	1.11	1.36	0.68	0.55	0.81	1123.3	884.9	1361.7
T3	0.21	0.18	0.25	3.41	3.18	3.64	6.36	5.32	7.40	0.35	0.30	0.40	1.17	0.95	1.39	66.6	54.5	78.7	1.18	1.06	1.30	0.75	0.68	0.83	1172.7	994.0	1351.4
T4	0.23	0.19	0.28	3.37	2.96	3.78	6.93	6.22	7.65	0.23	0.20	0.27	1.08	0.66	1.50	63.2	40.0	86.3	1.27	1.10	1.44	0.95	0.84	1.07	1365.2	1082.7	1647.7
T5	0.25	0.21	0.28	3.71	3.39	4.02	6.62	5.81	7.42	0.26	0.22	0.29	1.00	0.78	1.23	68.7	57.0	80.4	1.00	0.89	1.12	0.68	0.55	0.81	1561.7	1378.2	1745.2
T6	0.21	0.18	0.25	3.69	3.46	3.92	5.82	5.05	6.59	0.28	0.23	0.33	1.39	1.09	1.68	65.7	54.9	76.5	1.04	0.93	1.16	0.57	0.49	0.64	1421.0	1202.0	1640.1
T7	0.27	0.21	0.34	3.55	3.15	3.94	7.70	6.55	8.85	0.26	0.23	0.29	0.79	0.57	1.01	97.0	84.0	110.0	0.91	0.80	1.01	0.47	0.38	0.57	1136.1	897.1	1375.0
T8	0.23	0.17	0.28	3.55	3.21	3.89	6.43	5.33	7.53	0.26	0.20	0.31	1.13	0.69	1.57	108.8	89.3	128.4	1.23	1.07	1.39	0.43	0.37	0.49	1694.3	1454.9	1933.6
T9	0.30	0.23	0.36	3.82	3.54	4.09	7.81	6.52	9.10	0.30	0.23	0.36	0.89	0.61	1.17	71.8	48.5	95.0	1.09	0.92	1.25	0.49	0.42	0.56	1361.0	1075.7	1646.3
T10	0.27	0.21	0.33	3.68	3.25	4.11	7.41	5.84	8.98	0.21	0.18	0.23	1.31	1.06	1.55	78.0	55.8	100.1	1.16	0.91	1.40	0.45	0.34	0.56	1542.2	1297.7	1786.7
T11	0.26	0.23	0.30	3.86	3.35	4.37	7.00	5.84	8.17	0.21	0.17	0.24	1.31	0.98	1.65	65.0	48.8	81.2	1.16	0.88	1.45	0.42	0.30	0.53	1443.3	1154.8	1731.9
T12	0.22	0.17	0.28	3.72	3.14	4.31	6.05	5.24	6.85	0.24	0.21	0.27	1.05	0.73	1.37	117.3	80.7	154.0	1.04	0.83	1.26	0.26	0.19	0.33	2666.0	1769.3	3562.8
total	0.22	0.21	0.23	3.55	3.47	3.64	6.24	5.92	6.55	0.34	0.31	0.37	1.15	1.05	1.24	75.8	70.9	80.6	1.17	1.11	1.23	0.52	0.48	0.56	1409.5	1323.5	1495.4
Transplantation from Base naval to Quartel Breakdown Table of Means and Confidence Interval (±95%), N=145
Sample	d.w.	-0.95	0.95	shell	-0.95	0.95	CI	-0.95	0.95	Cd	-0.95	0.95	Cr	-0.95	0.95	Cu	-0.95	0.95	Ni	-0.95	0.95	Pb	-0.95	0.95	Zn	-0.95	0.95
Nt0	0.24	0.19	0.30	4.00	3.39	4.62	6.11	4.98	7.24	0.19	0.16	0.22	0.68	0.52	0.83	88.9	66.4	111.5	1.12	0.97	1.28	0.35	0.29	0.40	1995.4	1720.9	2269.9
T1	0.24	0.19	0.29	3.99	3.64	4.33	5.93	4.91	6.95	0.23	0.21	0.26	1.07	0.75	1.39	87.2	67.2	107.1	0.47	0.37	0.56	0.35	0.33	0.38	2684.8	2240.8	3128.7
T2	0.17	0.10	0.25	3.63	3.19	4.08	4.53	3.01	6.05	0.21	0.17	0.25	0.95	0.67	1.24	79.6	37.1	122.1	1.02	0.71	1.33	0.68	0.54	0.83	2456.0	1721.5	3190.4
T3	0.15	0.12	0.18	3.99	3.58	4.41	3.79	3.15	4.43	0.23	0.21	0.25	0.97	0.54	1.40	97.7	73.5	121.9	0.99	0.83	1.15	0.48	0.37	0.59	2433.2	1946.7	2919.6
T4	0.12	0.09	0.16	3.60	3.15	4.05	3.36	2.86	3.86	0.26	0.22	0.31	1.10	0.60	1.59	87.1	61.0	113.2	1.31	1.16	1.46	0.28	0.16	0.40	2789.4	2431.6	3147.2
T5	0.17	0.14	0.20	4.32	3.92	4.72	3.96	3.40	4.51	0.29	0.26	0.32	1.13	0.91	1.35	67.8	51.2	84.3	1.24	1.11	1.36	0.35	0.29	0.40	2243.7	1710.9	2776.5
T6	0.20	0.16	0.25	3.80	3.52	4.08	5.27	4.30	6.23	0.32	0.27	0.37	0.94	0.61	1.28	68.1	46.1	90.0	0.87	0.69	1.06	0.24	0.17	0.30	1941.3	1196.7	2686.0
T7	0.18	0.15	0.21	4.05	3.74	4.36	4.39	3.63	5.15	0.34	0.28	0.40	1.13	0.79	1.46	55.4	44.7	66.2	0.92	0.63	1.20	0.54	0.35	0.74	1789.8	1308.0	2271.5
T8	0.19	0.15	0.22	3.77	3.37	4.17	4.94	4.14	5.73	0.31	0.27	0.34	0.97	0.68	1.26	54.3	45.4	63.1	1.27	1.11	1.43	0.19	0.10	0.29	2031.2	1621.0	2441.3
T9	0.19	0.15	0.23	3.67	3.39	3.96	5.34	4.06	6.61	0.29	0.25	0.32	1.35	1.10	1.61	42.2	31.5	53.0	1.12	0.97	1.27	0.14	0.07	0.21	1375.6	966.3	1785.0
T10	0.16	0.13	0.20	3.69	3.18	4.20	4.44	3.53	5.34	0.32	0.27	0.37	1.67	1.29	2.05	52.9	36.0	69.8	1.15	1.00	1.31	0.08	0.01	0.14	1606.5	1118.2	2094.7
T11	0.17	0.12	0.21	3.73	3.49	3.97	4.45	3.30	5.60	0.35	0.27	0.43	1.92	1.11	2.73	60.1	40.7	79.5	1.53	1.31	1.74	0.11	0.00	0.22	1698.7	941.1	2456.2
NtF	0.17	0.13	0.20	3.51	3.27	3.76	4.74	3.82	5.66	0.20	0.07	0.33	1.78	0.94	2.61	42.9	31.5	54.4	1.40	1.24	1.56	0.13	0.08	0.17	706.6	547.0	866.2
total	0.18	0.17	0.19	3.84	3.74	3.94	4.70	4.43	4.96	0.27	0.26	0.29	1.20	1.09	1.31	66.1	60.8	71.5	1.11	1.05	1.17	0.29	0.25	0.32	1943.7	1793.9	2093.5
